# Supplementary material for: Intravital imaging-based analysis tools for vessel identification and assessment of concurrent dynamic vascular events
Source: Nat Commun. 2018 Jul 16;9:2746. doi: 10.1038/s41467-018-04929-8 (PMC6048163; doi:10.1038/s41467-018-04929-8)
Supplement: Supplementary file 7 — Supplementary Software 1 [file 41467_2018_4929_MOESM7_ESM.xlsx]

## Sheet: RVDM
RVDM analysis				Erythrocyte dimension 2a		4.8
				Erythrocyte dimension 2b		3.6
				1 - Field size (μm)		200
Velocity (μm/sec)				2 - Field size (pixels)		1024	0.195	μm/ pixel
Standard Deviation				3 - sec / frame		1.23	162.34	μm/ sec
Number (n)		0		4 - Flow orientation		45	1
				5 - Pixel mode		μm
				6 - Choose Inframe or Frame		Inframe analysis
																									1.7
Width (μm or pixel)	Height (μm or pixel)	Length (μm or pixel)																							Velocity (mm / sec)	Velocity (mm / sec)	Velocity from frame data

## Sheet: Sheet2
													Scanspeed	Correction of RBC length for X axis by flow orientation (um)	Correction of RBC length for Y axis by flow orientation (um)
													(0-180)	1.18794	4.24264
													C(x',y')	1.92	1.08
													D(x'',y'')	1.5	1.5
													tan	1
																SD
																	< scanspeed	> scanspeed
																σ	Average of inframe scan analysis	Average of inframe scan analysis	Average of frame scan analysis	1	0.341	0.341	Average of inframe scan analysis	Average of inframe scan analysis
																2				0.659	1.341				Vx<	Vx>	Vy
								Velocity (mm / sec)	Velocity (mm / sec)	Velocity from frame data		Vx (Vy (< scanspeed))	Vx (Vy (> scanspeed))	Vy	Velocity (mm / sec)	Velocity (mm / sec)	Estimated Vx from Vy	Estimated Vx from Vy	Estimated Vy from Vx	T	Vx	Vy (< scanspeed)	Vy (> scanspeed)	L*cosq (X)	L*sinq (Y)
				Inframe analysis
				Inframe analysis
				Inframe analysis
				Inframe analysis
				Inframe analysis
				Inframe analysis
				Inframe analysis
				Inframe analysis
				Inframe analysis
				Inframe analysis
				Inframe analysis
				Inframe analysis
				Inframe analysis
				Inframe analysis
				Inframe analysis
				Inframe analysis
				Inframe analysis
				Inframe analysis
				Inframe analysis
				Inframe analysis
				Inframe analysis
				Inframe analysis
				Inframe analysis
				Inframe analysis
				Inframe analysis
				Inframe analysis
				Inframe analysis
				Inframe analysis
				Inframe analysis
				Inframe analysis
				Inframe analysis
				Inframe analysis
				Inframe analysis
				Inframe analysis
				Inframe analysis
				Inframe analysis
				Inframe analysis
				Inframe analysis
				Inframe analysis
				Inframe analysis
				Inframe analysis
				Inframe analysis
				Inframe analysis
				Inframe analysis
				Inframe analysis
				Inframe analysis
				Inframe analysis
				Inframe analysis
				Inframe analysis
				Inframe analysis
				Inframe analysis
				Inframe analysis
				Inframe analysis
				Inframe analysis
				Inframe analysis
				Inframe analysis
				Inframe analysis
				Inframe analysis
				Inframe analysis
				Inframe analysis
				Inframe analysis
				Inframe analysis
				Inframe analysis
				Inframe analysis
				Inframe analysis
				Inframe analysis
				Inframe analysis
				Inframe analysis
				Inframe analysis
				Inframe analysis
				Inframe analysis
				Inframe analysis
				Inframe analysis
				Inframe analysis
				Inframe analysis
				Inframe analysis
				Inframe analysis
				Inframe analysis
				Inframe analysis
				Inframe analysis
				Inframe analysis
				Inframe analysis
				Inframe analysis
				Inframe analysis
				Inframe analysis
				Inframe analysis
				Inframe analysis
				Inframe analysis
				Inframe analysis
				Inframe analysis
				Inframe analysis
				Inframe analysis
				Inframe analysis
				Inframe analysis
				Inframe analysis
				Inframe analysis
				Inframe analysis
				Inframe analysis
				Inframe analysis
				Inframe analysis
